# Supplementary material for: Outcomes of axitinib versus sunitinib as first‐line therapy to patients with metastatic renal cell carcinoma in the immune‐oncology era
Source: Cancer Med. 2021 Jul 27;10(17):5839–46. doi: 10.1002/cam4.4130 (PMC8419787; doi:10.1002/cam4.4130)
Supplement: Supplementary file 3 — Table S1 [file CAM4-10-5839-s001.xlsx]

## Sheet: Table 1 characteristics
	Supplment Table 1 Patients characteristics treated with Nivolumab after failure to first-line VEGFR-TKI (N =108)
	Age
			Median year (range)	64 (29 - 80)
	BMI
			Median kg/m2 (range)	22. (15.4 - 46.6)
	Sex, n (%)
			Male : Female	86 (80) : 22 (20)
	Nephrectomy , n (%)
			Yes : No	93 (86) : 15 (14)
	Histology, n (%)
			Clear cell	89 (82)
			with spindle compornent	18 (17)
			Papillary	4 (4)
			Others	8 (7)
			Unknown	7 (6)
	Grade, n (%)
			1	0 (0)
			2	36 (33)
			3	37 (34)
			Unknown	35 (33)
	Clinical stage, n (%)
			1	20 (19)
			2	9 (8)
			3	14 (13)
			4	56 (52)
			Unknown	9 (8)
	IMDC risk classification, n (%)
			Favorable	13 (12)
			Intermediate	50 (46)
			Poor	23 (21)
			Unclassified	22 (20)
	Metastatic site, n (%)
			1	49 (45)
			2	31 (29)
			3 ≤	22 (20)
			Unknown	6 (6)
	CRP
			median (range)	0.9 (0 - 20.7)
	NLR
			3.6 ≤	17 (16)
	ALP
			higher than institutional normal range	15 (14)
	VEGFR, vascular endothelial growth factor recepto; TKI, tyrosine kinase inhibitor; BMI, body masss index; IMDC, International Metastatic Renal Cell Carcinoma Database Consortium; CRP, C-reactive protein; NLR, nutrophil lymphocyto ratio; ALP, Alkaline phosphatase
